# Supplementary material for: Molecular Dynamics of Lysine Dendrigrafts in Methanol–Water Mixtures
Source: Int J Mol Sci. 2023 Feb 4;24(4):3063. doi: 10.3390/ijms24043063 (PMC9963150; doi:10.3390/ijms24043063)
Supplement: Supplementary file 1 [file ijms-24-03063-s001.zip]

Archive with 1 entries (1 files):
- ijms-2165228-supplementary.pdf
